# Supplementary material for: Identification of Biological Functions and Prognostic Value of NNMT in Oral Squamous Cell Carcinoma
Source: Biomolecules. 2022 Oct 15;12(10):1487. doi: 10.3390/biom12101487 (PMC9599733; doi:10.3390/biom12101487)
Supplement: Supplementary file 1 [file biomolecules-12-01487-s001.zip]

Archive with 1 entries (1 files):
- biomolecules-1883645-supplementary.pdf
